# Supplementary material for: Genome characterization of two novel deep-sea sediment fungi, Penicillium pacificagyrus sp. nov. and Penicillium pacificasedimenti sp. nov., from South Pacific Gyre subseafloor sediments, highlights survivability
Source: BMC Genomics. 2023 May 10;24:249. doi: 10.1186/s12864-023-09320-6 (PMC10173653; doi:10.1186/s12864-023-09320-6)
Supplement: Supplementary file 1 — Additional file 1: Supplementary Table 1. Genome accessions for Fig. 5a. Supplementary Table 2. Additional substrate and description information for CAZy annotations in Fig. 3. [file 12864_2023_9320_MOESM1_ESM.xlsx]

## Sheet: Supplementary table 1
Supplementary table 1. Genome accessions for Figure 5a.
Name	Assembly	Environment	Reference
Aspergillus fumigatus	ASM265v1	Terrestrial	Nierman et al., 2005
Aspergillus nidulans	ASM14920v2	Terrestrial	Galagan et al., 2005
Aspergillus terreus	ASM14961v1	Terrestrial	Arnaud et al., 2012
Penicillium antarcticum	ASM207234v1	Marine	Nielsen et al., 2017
Penicillium arizonense	ASM177332v1	Terrestrial	Grijseels et al., 2016
Penicillium bilaiae	ATCC 20851 v1.0	Terrestrial	JGI MycoCosm
Penicillium brasilianum	Pbras_Allpaths-LG	Terrestrial	Horn et al., 2015
Penicillium brevicompactum	AgRF18 v1.0	Terrestrial	JGI MycoCosm
Penicillium camemberti	PCAMFM013_20131106	Terrestrial	Cheeseman et al., 2014
Penicillium canescans	ATCC 10419 v1.0	Terrestrial	JGI MycoCosm
Penicillium chrysogenum	ASM71027v1	Terrestrial	Specht et al., 2014
Penicillium coprophilum	ASM207240v1	Aquatic	Nielsen et al., 2017
Penicillium decumbens	ASM207224v1	Terrestrial	Nielsen et al., 2017
Penicillium digitatum	PdigPd1_v1	Terrestrial	Marcet-Houben et al., 2012
Penicillium expansum	ASM76973v1	Terrestrial	Ballester et al., 2015
Penicillium fellutanum	ATCC 48694 v1.0	Terrestrial	JGI MycoCosm
Penicillium flavigenum	ASM207236v1	Terrestrial	Nielsen et al., 2017
Penicillium freii	ASM151392v1	Terrestrial	Wingfield et al., 2016
Penicillium griseofulvum	ASM156193v1	Terrestrial	Banani et al., 2016
Penicillium italicum	ASM76976v1	Terrestrial	Ballester et al., 2015
Penicillium nalgiovense	ASM207242v1	Terrestrial	Nielsen et al., 2017
Penicillium nordicum	ASM127859v1	Terrestrial	Wingfield et al., 2015
Penicillium occitanis	ASM238285v1	Terrestrial	Bravo-Ruiz et al., 2017
Penicillium oxalicum	pde_v1.0	Terrestrial	Liu et al., 2013
Penicillium polonicum	ASM1346617v1	Terrestrial	Nielsen et al., 2017
Penicillium raistrickii	ATCC 10490 v1.0	Terrestrial	JGI MycoCosm
Penicillium roqueforti	PROQFM164_20130607	Terrestrial	Cheeseman et al., 2014
Penicillium rubens	AM920416.1	Terrestrial	van den Berg et al., 2008
Penicillium solitum	ASM207223v1	Terrestrial	Nielsen et al., 2017
Penicillium steckii	ASM207237v1	Terrestrial	Nielsen et al., 2017
Penicillium subrubescens	ASM190812v1	Terrestrial	Peng et al., 2017
Penicillium swiecickii	182 6C1 v1.0	Terrestrial	JGI MycoCosm
Penicillium thymicola	DAOMC 180753 v1.0	Terrestrial	Nguyen et al., 2016
Penicillium vulpinum	ASM207225v1	Terrestrial	Nielsen et al., 2017
Penicillium pacificagyrus	ASM380048v1	Marine Subsurface	This study
Penicillium pacificasedimenti	ASM380049v1	Marine Subsurface	This study

## Sheet: Supplementary table 2
Supplementary table 2. Additional substrate and description information for CAZy annotations in Figure 3.
CAZy Family	Substrate	Description
AA1	Lignin	Laccase
AA3	Lignin	Alcohol/Glucose/Carbohydrate oxidase
AA7	Chitooligosaccharide	Chitooligosaccharide oxidase
CE4	Chitin	Chitin deacetylase
CE8	Pectin	Pectinesterase
GH13	Sucrose, Starch, Glycogen, ɑ-glucan	ɑ-amylase, ɑ-glucosidase
GH16	β-glucan, Carrageenan	Licheninase, Endo-1,3-β-glucanase
GH18	Chitin, Host Glycan	Chitinase, Mannosyl-glycoprotein endo-β-N-acetylglucosaminidase
GH2	ɑ,β-mannan, β-glucuronan, β-galactan, Chitosan	Β-mannosidase, β-glucuronidase, β-galactosidase, β-glucosaminidase
GH28	Pectin	Rhamnogalacturonan hydrolase, galacturonan 1,4-ɑ-galacturonidase
GH3	β-glucan, Xyloglucan, Xylan, Chitin	β-glucosidase
GH31	Starch, Xyloglucan	ɑ-glucosidase, ɑ-D-xyloside xylohydrolase
GH32	Fructan	Β-fructofuranosidase
GH43	Xylan, Arabinan	Xylan 1,4-β-xylosidase, Arabinan endo-1,5-ɑ-L-arabinanase
GH47	Host Glycan	Mannosyl-oligosaccharide 1,2-ɑ-mannosidase
GH5	β-glucan, β-glycan, β-mannan, Polyphenol, Glycolipid	Cellulase, β-glucosidase, Mannan endo-1,4-β-mannosidase
GH72	β-glucan	β-1,3-glucanosyltransglycosylase
GH76	ɑ-mannan	Mannan endo-1,6-ɑ, mannosidase
GH78	Pectin, ɑ-rhamnoside	Rhamnogalacturonan rhamnohydrolase, ɑ-L-rhamnosidase
GT1	UDP-glucose, Sterol	UDP-glucuronosyl transferase
GT2	UDP-N-acetyl-ɑ-D-glucosamine	Chitin synthase
GT20	UDP-ɑ-D-glucose, D-glucose 6-phosphate	ɑ,ɑ-trehalose-phosphate synthase
GT32	GDP-ɑ-D-mannose	ɑ-1,3/ɑ-1,6-mannosyltransferase
GT8	UDP-ɑ-D-glucose, Glycogenin	Glycogenin glucosyltransferase
GT90	UDP-glucose	O-β-glucosyltransferase
